# Supplementary material for: Longitudinal Profiling of Fasting Plasma Metabolome in Response to Weight-Loss Interventions in Patients with Morbid Obesity
Source: Metabolites. 2024 Feb 10;14(2):116. doi: 10.3390/metabo14020116 (PMC10890440; doi:10.3390/metabo14020116)
Supplement: Supplementary file 1 [file metabolites-14-00116-s001.zip]

Archive with 1 entries (1 files):
- metabolites-2839646-supplementary.pdf
